# Supplementary material for: Isolation and Phylogenetic Analysis of Atypical Porcine Pestivirus Isolates Identified in Russian Swine Herds
Source: Viruses. 2024 Dec 24;17(1):2. doi: 10.3390/v17010002 (PMC11768848; doi:10.3390/v17010002)
Supplement: Supplementary file 1 [file viruses-17-00002-s001.zip]

Archive with 1 entries (1 files):
- viruses-3315881-supplementary.pdf
